# Supplementary material for: Characterization of CrufCSP1 and Its Potential Involvement in Host Location by Cotesia ruficrus (Hymenoptera: Braconidae), an Indigenous Parasitoid of Spodoptera frugiperda (Lepidoptera: Noctuidae) in China
Source: Insects. 2023 Dec 1;14(12):920. doi: 10.3390/insects14120920 (PMC10744196; doi:10.3390/insects14120920)
Supplement: Supplementary file 1 [file insects-14-00920-s001.zip]

Archive with 1 entries (1 files):
- insects-2685742-supplementary.pdf
